# Supplementary material for: Arabidopsis TCP Transcription Factors Interact with the SUMO Conjugating Machinery in Nuclear Foci
Source: Front Plant Sci. 2017 Nov 30;8:2043. doi: 10.3389/fpls.2017.02043 (PMC5714883; doi:10.3389/fpls.2017.02043)
Supplement: Supplementary file 1 [file Table1.XLSX]

## Sheet: Sheet1
Table S1. Sequences of oligonucleotides used in this study
Number	Name	Sequences (5’ to 3’)
FP3409	F_attB1_SCE1	ggggacaagtttgtacaaaaaagcaggctcaATGGCTAGTGGAATCGCTCGTGG
FP6499	R_attB2_SCE1_stop	ggggACCACTTTGTACAAGAAAGCTGGGTcTTAGACAAGAGCAGGATACTG
FP3393	F_attB1_SUM1	ggggacaagtttgtacaaaaaagcaggctcaATGTCTGCAAACCAGGAGGAAGACAAG
FP4846	R_attB2_SUM1GG	ggggACCACTTTGTACAAGAAAGCTGGGTATCAGCCACCAGTCTGATGGAG
FP3962	R_attB2_SUM1ΔGG	ggggACCACTTTGTACAAGAAAGCTGGGTATCAAGTCTGATGGAGCATCGCAT
FP3379	F_attB1_SUM2	ggggacaagtttgtacaaaaaagcaggctcaATGTCTGCTACTCCGGAAGAAG
FP3380	R_aatB2_SUM2GG	GGGGACCACTTTGTACAAGAAAGCTGGGTATCAACCACCAGTCTGATGAAGCATTGC
FP3381	R_aatB2_SUM2dGG	ggggACCACTTTGTACAAGAAAGCTGGGTATCAAGTCTGATGAAGCATTGCATCGatc
FP3394	F_attB1_SUM3	ggggacaagtttgtacaaaaaagcaggctcaATGTCTAACCCTCAAGATGACAAGCCCATC
FP3390	R_attB2_SUM3GG	ggggACCACTTTGTACAAGAAAGCTGGGTATCAACCACCACTCATCGCCCGGCAC
FP3392	R_attB2_SUM3dGG	ggggACCACTTTGTACAAGAAAGCTGGGTATCAACTCATCGCCCGGCACGCATCTAT
FP5011	F_attB1_ULP1C	ggggacaagtttgtacaaaaaagcaggctcaATGAAGAGACAAAGAGCAATCG
FP5700	R_ULP1C_1-345	gggaccactttgtacaagaaagctgggtaTCATTCCCCAGGTGAAAGGCAT
FP5699	F_ULP1C_QC_t1534a	agaagaacgatttcgacagtggtctgtttctgctc
FP5698	R_ULP1C_QC_t1534a	gagcagaaacagaccactgtcgaaatcgttcttct
FP3219	F_ESD4	ggaattccatatgATGGGTGCCGTAGCGATCAATCG
FP3220	R_ESD4	ccgctcgagATCAGCTCGTAGCCTCAGAATCTCTTTA
FP5692	R_ESD4_1_285	gggaccactttgtacaagaaagctgggtaTCACATGAGTAGCCAAGACCTTCCT
FP5691	F_esd4_QC_t1342a	ccaacaaaagaatgggtatgacagtggaatgtttatgcttaagta
FP5690	R_esd4_QC_t1342a	tacttaagcataaacattccactgtcatacccattcttttgttgg
FP3407	FattB1_SIZ1	ggggacaagtttgtacaaaaaagcaggctcaATGGATTTGGAAGCTAATTGTAAGGA
FP3408	RattB2_SIZ1	ggggACCACTTTGTACAAGAAAGCTGGGTcCTCAGAATCCGAGTCAATGGAGAGG
FP5250	R_SIZ1ΔC_cds_attB2	ggggaccactttgtacaagaaagctgggtaCTAATTCTTCTCCTGATACCCAAC
FP6577	F_attB1_TCP14_1	ggggacaagtttgtacaaaaaagcaggctccATGGACGGTGGAGACAG
FP6578	F_attB1_TCP14_354	ggggacaagtttgtacaaaaaagcaggctccATGGTCGACGAAAGACCGA
FP6579	R-attB2_TCP14_933	ggggACCACTTTGTACAAGAAAGCTGGGTcTTAAGATTGAAGTGTATATC
FP6580	R-attB2_TCP14_1471	ggggACCACTTTGTACAAGAAAGCTGGGTcTTACTAATCTTGCTGATCCTC
FP6581	F_attB1_TCP15_1	ggggacaagtttgtacaaaaaagcaggctccATGGATCCGGATCCGG
FP6582	F_attB1_TCP15_151	ggggacaagtttgtacaaaaaagcaggctccATGTCTACTAAAGACCGAC
FP6583	R-attB2_TCP15_577	ggggACCACTTTGTACAAGAAAGCTGGGTcTTAAGCAGTTGATTGTACT
FP6584	R-attB2_TCP15_979	ggggACCACTTTGTACAAGAAAGCTGGGTcTTACTAGGAATGATGACTG
FP3709	F_GW_attR_HindIII	cccAAGCTTCCACAAGTTTGTACAAAAAAGCTG
FP3710	R_GW_attR_XhoI	ccgCTCGAGCACCACTTTGTACAAGAAAGC
